# Supplementary material for: Olive Mill and Winery Wastes as Viable Sources of Bioactive Compounds: A Study on Polyphenols Recovery
Source: Antioxidants (Basel). 2020 Nov 1;9(11):1074. doi: 10.3390/antiox9111074 (PMC7694004; doi:10.3390/antiox9111074)
Supplement: Supplementary file 1 [file antioxidants-09-01074-s001.zip]

Archive with 1 entries (1 files):
- antioxidants-948960-supplementary.docx
